# Supplementary material for: Establishment of dry-chemistry-based reference intervals of routine liver function tests for the adult population of Gandaki Province, Nepal
Source: PLOS Glob Public Health. 2024 May 9;4(5):e0001865. doi: 10.1371/journal.pgph.0001865 (PMC11081272; doi:10.1371/journal.pgph.0001865)
Supplement: S1 Table — (XLSX) [file pgph.0001865.s001.xlsx]

## Sheet: Sheet1
S1_Table : List of chemicals and Kit lot used in the study
Reagents	Reagent lot	Kit Lot	Manufacturer
Total protein	6059425	459	Ortho clinical diagnostics
Unconjugated and conjugated bilirubin	2114530	481	Ortho clinical diagnostics
Alkaline phosphate	65211102	331	Ortho clinical diagnostics
Aspartate transaminase	73270736	331	Ortho clinical diagnostics
Total bilirubin	14403257	481	Ortho clinical diagnostics
Albumin	9341411	459	Ortho clinical diagnostics
Alanine transaminase	56069046	331	Ortho clinical diagnostics
Glucose	110468	121	Ortho clinical diagnostics
Creatinine	15731180	121	Ortho clinical diagnostics
