# Supplementary material for: Establishment of dry-chemistry-based reference intervals of routine liver function tests for the adult population of Gandaki Province, Nepal
Source: PLOS Glob Public Health. 2024 May 9;4(5):e0001865. doi: 10.1371/journal.pgph.0001865 (PMC11081272; doi:10.1371/journal.pgph.0001865)
Supplement: S2 Table — (XLSX) [file pgph.0001865.s002.xlsx]

## Sheet: Sheet1
S2 Table: Quality Control descriptive for liver function test parameters
Analytes	N	Min	Max	Mean	S.D.	Variance	Inter-assay CV (%)	Inter-assay CV (%)
Total Protein	30	6.5	6.7	6.6	0.04	0.01	0.6	1.3
Albumin	30	4.2	4.4	4.3	0.06	0.04	1.5	0.7
Total Bilirubin	30	14.9	15.11	14.96	0.06	0.03	0.39	1.82
Unconjugated Bilirubin	30	8.75	8.7	8.8	0.03	0.01	0.35	1.32
Conjugated Bilirubin	30	3.76	3.89	3.82	0.03	0	0.89	2.13
AST	30	176	187	181.3	2.8	7.6	2	0.3
ALT	30	161	172	166.9	3.1	9.5	2	0.4
ALP	30	440	468	454.9	8.1	66.1	2	0.2
Glucose	30	285	293.2	289.3	2.5	6.2	0.9	0.3
Creatinine	30	5.5	5.8	5.6	0.07	0.01	1.5	1.3
