# Supplementary material for: Establishment of dry-chemistry-based reference intervals of routine liver function tests for the adult population of Gandaki Province, Nepal
Source: PLOS Glob Public Health. 2024 May 9;4(5):e0001865. doi: 10.1371/journal.pgph.0001865 (PMC11081272; doi:10.1371/journal.pgph.0001865)
Supplement: S3 Table — (XLSX) [file pgph.0001865.s003.xlsx]

## Sheet: Sheet1
S3_Table: Distribution pattern of study participants by their place of residence
Districts	Female	Male	Total
Baglung	9	8	17
Gorkha	1	7	8
Kaski	77	78	155
Lamjung	6	4	10
Manang	0	3	3
Mustang	2	2	4
Myagdi	7	2	9
Nawalpur	2	3	5
Parbat	10	7	17
Syangja	13	10	23
Tanahaun	9	12	21
Total (N)	136	136	272
Table showing participants from 11 districts of Gandaki Province who enrolled in the study.
