# Supplementary material for: Establishment of dry-chemistry-based reference intervals of routine liver function tests for the adult population of Gandaki Province, Nepal
Source: PLOS Glob Public Health. 2024 May 9;4(5):e0001865. doi: 10.1371/journal.pgph.0001865 (PMC11081272; doi:10.1371/journal.pgph.0001865)
Supplement: S4 Table — (XLSX) [file pgph.0001865.s004.xlsx]

## Sheet: Sheet1
S4_Table: Tests of normality for baseline and LFT parameters
Variables	Unit	N	Kolmogorov-Smirnova		Shapiro-Wilk		D’Agostino-Pearson Omnibus K2		Normality
			Statistic	p-value*	Statistic	p-value	Statistic	p-value
Age	Year	272	0.114	0	0.924	0	32.549	0	Reject
SBP	mmHg	272	0.316	0	0.795	0	33.858	0	Reject
DBP	mmHg	272	0.326	0	0.796	0	6.996	0.03	Reject
MAP	mmHg	272	0.116	0	0.967	0	15.088	0.001	Reject
Waist	Cm	272	0.076	0.001	0.989	0.041	3.474	0.176	Accept
WHR	Ratio	272	0.101	0	0.956	0	22.566	0	Reject
BMI	Kg/m2	272	0.091	0	0.93	0	31.285	0	Reject
RBG	mg/dL	272	0.024	0.200*	0.995	0.464	0.23	0.891	Accept
Creatinine	mg/dL	272	0.135	0	0.956	0	10.54	0.005	Reject
eGFRcr	ml/min/1.73m2	272	0.061	0.015	0.992	0.14	2.202	0.333	Accept
TP	g/dL	272	0.091	0	0.986	0.009	2.949	0.229	Accept
Alb	g/dL	272	0.099	0	0.983	0.002	6.702	0.035	Reject
Glob	g/dL	272	0.136	0	0.962	0	6.475	0.039	Reject
A/G	Ratio	272	0.075	0.001	0.98	0.001	11.999	0.002	Reject
TBil	mg/dL	272	0.114	0	0.931	0	14.973	0.001	Reject
CBil	mg/dL	272	0.122	0	0.965	0	10.68	0.005	Reject
UBil	mg/dL	272	0.129	0	0.964	0	7.398	0.025	Reject
AST	U/L	272	0.128	0	0.958	0	23.907	0	Reject
ALT	U/L	272	0.135	0	0.927	0	12.136	0.002	Reject
AST/ALT	Ratio	272	0.096	0	0.952	0	21.063	0	Reject
ALP	U/L	272	0.096	0	0.952	0	21.063	0	Reject
*. This is a lower bound of the true significance.
a. Lilliefors Significance Correction
SBP: Systolic blood pressure, DBP: Diastolic blood pressure, MAP: Mean arterial pressure, WHR: Waist-to-hip ratio, BMI: Body mass index, RBG: Random blood glucose, eGFRcr: Serum creatinine-based estimated glomerular filtration rate, TP: Total Protein, ALB: Albumin, GLOB: Globulin, A/G: Albumin/Globulin Ratio, TBIL: Total Bilirubin, UBIL: Unconjugated (indirect) bilirubin, CBIL: Conjugated (direct…
